# Supplementary material for: Early Response to Dehydration Six-Like Transporter Family: Early Origin in Streptophytes and Evolution in Land Plants
Source: Front Plant Sci. 2021 Sep 6;12:681929. doi: 10.3389/fpls.2021.681929 (PMC8450595; doi:10.3389/fpls.2021.681929)
Supplement: Supplementary Table 1 — Early response to dehydration six-like (ESL) genes identified in this study. [file Data_Sheet_2.zip]

Archive with 5 entries (5 files):
- Supplementary Table 1.xlsx
- Supplementary Table 2.pdf
- Supplementary Table 3.xlsx
- Supplementary Table 4.xlsx
- Supplementary Table 5.xlsx
