# Supplementary material for: Early Response to Dehydration Six-Like Transporter Family: Early Origin in Streptophytes and Evolution in Land Plants
Source: Front Plant Sci. 2021 Sep 6;12:681929. doi: 10.3389/fpls.2021.681929 (PMC8450595; doi:10.3389/fpls.2021.681929)
Supplement: Supplementary Table 1 — Early response to dehydration six-like (ESL) genes identified in this study. [file Data_Sheet_2.zip › Supplementary Table 3.xlsx]

## Sheet: Supp data 3 Tandem gp botaniq
SUPPEMENTARY TABLE 3 : Number of Early response to Dehydration Six-Like (ESL) genes and tandem duplicated ESL identified in this study
SPECIES (CLASSIFICATION - ABBREVIATIONS)						Number and Distribution of ESL																		Number and Distribution of Tandem duplicated ESL
			Orders	Families	Species	ESL	ESL1	ESL2	ESL2	ESL2a	ESL2b	ESL3	ESL3a	ESL3b	ESL3c	% G1	% G2			% G3	% G3a	% G3b	% G3c	Tandem genes	% Total ESL	ESL1	ESL2	ESL2a	ESL2b	ESL3	ESL3a	ESL3b	ESL3c	% G1	% G2	ESL2a	ESL2b	% G3	% G3a	% G3b	% G3c
Bryophyta			Funariales	Funariaceae	Ppa	3	3									100
Lycophytes			Lycopodiales	Selaginellaceae	Sm	2	2									100
Gymnosperms			Pinales	Pinaceae	Pita	9	5	4	4							55.5556	44.4444							2	22.2222		2								100
Angiosperms			Amborellales	Amborellaceae	Atr	5	1	4	4							20	80							2	40		2								100
Mesangiospermes	Monocots		Alismatales	Araceae	Spo	3	1	2	2							33.3333	66.6667							2	66.6667		2								100
			Arécales	Arecaceae	Pd	4	1	2	2			1	1			25	50			25	25			2	50		1			1	1				50			50	50
			Poales	Poaceae	Bd	7	3	3	3			1	1			42.8571	42.8571			14.2857	14.2857			4	57.1429	2	2							50	50
					Os	6	3	3	3							50	50							4	66.6667	2	2							50	50
					Ph	7	3	2	2			2	2			42.8571	28.5714			28.5714	28.5714			6	85.7143	2	2			2	2			33.3333	33.3333			33.3333	33.3333
					Pvi	12	6	4	4			2	2			50	33.3333			16.6667	16.6667			6	50	2	2			2	2			33.3333	33.3333			33.3333	33.3333
					Si	7	3	2	2			2	2			42.8571	28.5714			28.5714	28.5714			3	42.8571	3								100
					Sb	7	3	2	2			2	2			42.8571	28.5714			28.5714	28.5714			6	85.7143	2	2			2	2			33.3333	33.3333			33.3333	33.3333
					Zm	9	6	2	2			1	1			66.6667	22.2222			11.1111	11.1111			4	44.4444	2	2							50	50
			Total Poaceae			55	27	18	18			10	10			49.0909	32.7273			18.1818	18.1818			33	60	15	12			6	6			45.4545	36.3636			18.1818	18.1818
			Zingibérales	Musaceae	Ma	5	2	2	2			1	1			40	40			20	20
	Total Monocots					67	31	24	24			12	12			46.2687	35.8209			17.9104	17.9104
	Eudicots		Renonculales	Ranunculaceae	Ac	7	2	4		3	1	1	1			28.5714		42.8571	14.2857	14.2857	14.2857			4	57.1429			3		1	1					75		25	25
			Protéales	Nelumbonaceae	Nn	8	2	5		3	2	1	1			25		37.5	25	12.5	12.5			4	50			3		1	1					75		25	25
			Vitales	Vitaceae	Vv	18	2	6	2	3	1	10	2	1	7	11.1111	11.1111	16.6667	5.55556	55.5556	11.1111	5.55556	38.8889	14	77.7778		2	2		10	2	1	7		14.2857	14.2857		71.4286	14.2857	7.14286	50
		Eurosids I	Malpighiales	Euphorbiaceae	Rc	9	2	3		2	1	4	2		2	22.2222		22.2222	11.1111	44.4444	22.2222		22.2222	5	55.5556			1		4	2		2			20		80	40		40
					Me	14	3	4		3	1	7	3	2	2	21.4286		21.4286	7.14286	50	21.4286	14.2857	14.2857	6	42.8571					6	3	1	2					100	50	16.6667	33.3333
				Linaceae	Lu	30	4	10		8	2	16	2	4	10	13.3333		26.6667	6.66667	53.3333	6.66667	13.3333	33.3333	19	63.3333			6		13	2	1	10			31.5789		68.4211	10.5263	5.26316	52.6316
				Salicaceae	Ptr	11	2	3		2	1	6	1	1	4	18.1818		18.1818	9.09091	54.5455	9.09091	9.09091	36.3636	5	45.4545					5	1	1	3					100	20	20	60
					Spu	13	3	3		2	1	7	1	2	4	23.0769		15.3846	7.69231	53.8462	7.69231	15.3846	30.7692	7	53.8462					7	1	2	4					100	14.2857	28.5714	57.1429
			Total Malpighiales			77	14	23		17	6	40	9	9	22	18.1818		22.0779	7.79221	51.9481	11.6883	11.6883	28.5714	42	54.5455			7		35	9	5	21			16.6667		83.3333	21.4286	11.9048	50
			Fabales	Fabaceae	Gm	19	6	7		2	5	6	6			31.5789		10.5263	26.3158	31.5789	31.5789			10	52.6316	4			2	4	4			40			20	40	40
					Pvu	6	1	2		1	1	3	3			16.6667		16.6667	16.6667	50	50			3	50					3	3							100	100
					Mt	10	4	4		2	2	2	2			40		20	20	20	20			4	40	2				2	2			50				50	50
					Lj	4	1	2			2	1	1			25			50	25	25			ND
					Ca	7	3	3		1	2	1	1			42.8571		14.2857	28.5714	14.2857	14.2857			0
			Total Fabaceae			46	15	18		6	12	13	13			32.6087		13.0435	26.087	28.2609	28.2609			17	36.9565	6			2	9	9			35.2941			11.7647	52.9412	52.9412
			Rosales	Rosaceae	Md	11	2	5		4	1	4	4			18.1818		36.3636	9.09091	36.3636	36.3636			3	27.2727			3								100
					Ppe	6	1	4		2	2	1	1			16.6667		33.3333	33.3333	16.6667	16.6667			4	66.6667			2	2							50	50
			Total Rosaceae			17	3	9		6	3	5	5			17.6471		35.2941	17.6471	29.4118	29.4118			7				5	2							71.4286	28.5714
			Cucurbitales	Cucurbitaceae	Cm	7	2	3		1	2	2	2			28.5714		14.2857	28.5714	28.5714	28.5714			2	28.5714					2	2							100	100
					Csa	7	2	3		1	2	2	2			28.5714		14.2857	28.5714	28.5714	28.5714			2	28.5714					2	2							100	100
			Total Cucurbitaceae			14	4	6		2	4	4	4			28.5714		14.2857	28.5714	28.5714	28.5714			4	28.5714					4	4							100	100
		Eurosids II	Myrtales	Myrtaceae	Eg	37	7	8		8		22	2	5	15	18.9189		21.6216		59.4595	5.40541	13.5135	40.5405	25	67.5676	4				21	2	4	15	16				84	8	16	60
			Sapindales	Rutaceae	Cc	12	2	4		3	1	6	1		5	16.6667		25	8.33333	50	8.33333		41.6667	6	50			2		4	1		3			33.3333		66.6667	16.6667		50
					Csi	9	2	2		1	1	5	1		4	22.2222		11.1111	11.1111	55.5556	11.1111		44.4444	2	22.2222					2			2					100			100
			Total Rutaceae			21	4	6		4	2	11	2		9	19.0476		19.0476	9.52381	52.381	9.52381		42.8571	8	38.0952			2		6	1		5			25		75	12.5		62.5
			Brassicales	Brassicaceae	Br	30	5	3		2	1	22	1	5	16	16.6667		6.66667	3.33333	73.3333	3.33333	16.6667	53.3333	12	40					12			12					100			100
					Ah	14	2	3		2	1	9	1	1	7	14.2857		14.2857	7.14286	64.2857	7.14286	7.14286	50	7	50			1		6			6			14.2857		85.7143			85.7143
					Al	19	2	3		2	1	14	1	4	9	10.5263		10.5263	5.26316	73.6842	5.26316	21.0526	47.3684	9	47.3684			1		8		2	6			11.1111		88.8889		22.2222	66.6667
					At	19	2	3		2	1	14	1	3	10	10.5263		10.5263	5.26316	73.6842	5.26316	15.7895	52.6316	12	63.1579			1		11		2	9			8.33333		91.6667		16.6667	75
					Cr	17	2	2		1	1	13	1	4	8	11.7647		5.88235	5.88235	76.4706	5.88235	23.5294	47.0588	8	47.0588			1		7		3	4			12.5		87.5		37.5	50
					Th	16	2	2		1	1	12		4	8	12.5		6.25	6.25	75		25	50	9	56.25					9		4	5					100		44.4444	55.5556
				Total Brassicaceae		115	15	16		10	6	84	5	21	58	13.0435		8.69565	5.21739	73.0435	4.34783	18.2609	50.4348	57	49.5652			4		53		11	42			7.01754		92.9825		19.2982	73.6842
				Caricaceae	Cp	11	2	3		2	1	6	1	1	4	18.1818		18.1818	9.09091	54.5455	9.09091	9.09091	36.3636	4	36.3636					4	1		3					100			75
			Total Brassicales			126	17	19		12	7	90	6	22	62	13.4921		9.52381	5.55556	71.4286	4.7619	17.4603	49.2063	61	48.4127			4		57	1	11	45			6.55738		93.4426	1.63934	18.0328	73.7705
			Malvales	Malvaceae	Gr	19	4	6		3	3	9	1	7	1	21.0526		15.7895	15.7895	47.3684	5.26316	36.8421	5.26316	9	47.3684					9	1	7	1					100	11.1111	77.7778	11.1111
					Tc	10	2	3		1	2	5	1	3	1	20		10	20	50	10	30	10	5	50					5	1	3	1					100	20	60	20
			Total Malvaceae			29	6	9		4	5	14	2	10	2	20.6897		13.7931	17.2414	48.2759	6.89655	34.4828	6.89655	14	48.2759					14	2	10	2					100	14.2857	71.4286	14.2857
		Asterids	Lamiales	Lentibulariaceae	Ga	6	4	2		1	1					66.6667		16.6667	16.6667					ND
				Phrymaceae	Mg	6	3	2		1	1	1	1			50		16.6667	16.6667	16.6667	16.6667			0
			Total Lamiales			12	7	4		2	2	1	1			58.3333		16.6667	16.6667	8.33333	8.33333
			Solanales	Solanaceae	Sl	10	4	2		1	1	4	1		3	40		10	10	40	10		30	2	20					2			2					100			100
					St	11	4	3		1	2	4	1		3	36.3636		9.09091	18.1818	36.3636	9.09091		27.2727	3	30					3	1		2					100	33.3333		66.6667
			Total Solanaceae			21	8	5		2	3	8	2		6	38.0952		25	14.2857	38.0952	9.52381		28.5714	5	23.8095					5	1	0	4					100	20		80
						519	133	154	34	72	48	232	62	47	123									246		25	21	26	4	170	40	31	99
					47	47	47	45	13	32	32	40	39	15	20									42		10	11	12	2	31	23	12	20
