# Supplementary material for: Early Response to Dehydration Six-Like Transporter Family: Early Origin in Streptophytes and Evolution in Land Plants
Source: Front Plant Sci. 2021 Sep 6;12:681929. doi: 10.3389/fpls.2021.681929 (PMC8450595; doi:10.3389/fpls.2021.681929)
Supplement: Supplementary Table 1 — Early response to dehydration six-like (ESL) genes identified in this study. [file Data_Sheet_2.zip › Supplementary Table 4.xlsx]

## Sheet: Unique cis-acting elements
Supplementary Table 4 : Unique cis-acting elements identified only in the promoter sequence of a single Arabidopsis thaliana ESL transporter gene
Gene	Cis-element name	Sequence	Response	Position	Copy number
At1g19450	AUXREPSIAA4	KGTCCCAT	Auxin	919(-)	1
	BOXCPSAS1	CTCCCAC	Light	507(+)	1
At2g48020 ZIF2	ANAERO2CONSENSUS	AGCAGC	Anaerobic	205(+)	1				Hormonal regulation
At5g18840	AMMORESIIUDCRNIA1	GGWAGGGT	Ammonium response	427(-)	1				Abiotic stresses
At1g54730	ATHB2ATCONSENSUS	CAATSATTG		30(-), 30(+)	2				Cellular development
	UP1ATMSD	GGCCCAWWW	Auxillary bud out growth	262(+)	1				Nutrition
	BBOXSITE1STPAT	GCTAAACAAT		10(+)	1				Plant growth and development
	CEREGLUBOX2PSLEGA	TGAAAACT	Cereal glutenin box	425(+)	1
At4g04750	ABREATCONSENSUS	YACGTGGC	ABA	438(-)	1
	ACGTOSGLUB1	GTACGTG	Seed development (endosperm)	447(+)	1
	EMBP1TAEM	CACGTGGC	ABA	438(-)	1
	IRO2OS	CACGTGG	Fe deficiency	439(-)	1
At1g08890 ESL3	ABREMOTIFAOSOSEM	TACGTGTC	ABA	170(+)	1
	GCCCORE	GCCGCC	Ethylène-JA( defense)	328(-)	1
	LTREATLTI78	ACCGACA	Cold	376(+)	1
	ZDNAFORMINGATCAB1 (Z-box)	ATACGTGT	Light, leaf, shoot	169(+)	1
At1g08920 ESL1	PALINDROMICCBOXGM	TGACGTCA	Hypocotyl elongation	247(-), 247(+)	2
At1g08930 ERD6	ANAERO4CONSENSUS	GTTTHGCAA	Anaerobic	359(+)	1
	CRTDREHVCBF2	GTCGAC	Cold-drought	545(-), 545(+)	2
	SPHCOREZMC1	TCCATGCAT	seed-specific hormone (ABA)	491(-)	1
	RYREPEATVFLEB4	CATGCATG	Seed-specifique regulation	490(-)	1
	UPRMOTIFIIAT	CCNNNNNNNNNNNNCCACG	Unfolded protein response	991(+)	1
At3g05400	AMMORESIVDCRNIA1	CGAACTT	Ammonium response	896(-)	1
At3g05155	AUXRETGA1GMGH3	TGACGTAA	Auxin	726(-)	1
	PALBOXAPC	CCGTCC	Light-elicitor	495(-)	1
At3g05160	AGATCONSENSUS	TTWCCWWWWNNGGWW		697(+)	1
At3g05165	BS1EGCCR	AGCGGG	Vascular expression	173(-)	1
	ATHB1ATCONSENSUS	CAATWATTG	Binding site of ATHB1	525(-), 525(+)	2
At5g27350 SFP1	CEREGLUBOX3PSLEGA	TGTAAAAGT	Cereal glutenin box	387(+)	1
At5g27360 SFP2	TGTCACACMCUCUMISIN	TGTCACA		975(-)	1
